# Supplementary material for: Interaction Analysis between the Arabidopsis Transcription Repressor VAL1 and Transcription Coregulators SIN3-LIKEs (SNLs)
Source: Int J Mol Sci. 2022 Jun 23;23(13):6987. doi: 10.3390/ijms23136987 (PMC9266683; doi:10.3390/ijms23136987)
Supplement: Supplementary file 1 [file ijms-23-06987-s001.zip]

Archive with 3 entries (2 files):
- ijms-23-06987-s001/
- ijms-23-06987-s001/ijms-1740261-supplementary.pdf
- ijms-23-06987-s001/Supplemental Table S1-R1.xlsx
