# Supplementary material for: Interaction Analysis between the Arabidopsis Transcription Repressor VAL1 and Transcription Coregulators SIN3-LIKEs (SNLs)
Source: Int J Mol Sci. 2022 Jun 23;23(13):6987. doi: 10.3390/ijms23136987 (PMC9266683; doi:10.3390/ijms23136987)
Supplement: Supplementary file 1 [file ijms-23-06987-s001.zip › ijms-23-06987-s001/Supplemental Table S1-R1.xlsx]

## Sheet: Sheet1
Supplemental Table S1. Primers used for vector construction or qRT-PCR anlysis, the adaptors overlaping with the target vectors were shown with lowercase letter.
Primer name	Forward sequence(5’-3’)	Reverse sequence(5’-3’)
AD-VAL1	gccatggaggccagtgaattcATGTTTGAAGTCAAAATGGGGTC	cagctcgagctcgatggatccTCAGCTTGAAACTCTCGGCTC
AD-PHDVAL1	gccatggaggccagtgaattcATGTTTGAAGTCAAAATGGGGTC	cagctcgagctcgatggatccTCAGGTTGCAAAAGATGGGCTA
AD-B3VAL1	gccatggaggccagtgaattcATGGAGGCTGTCGAGGGA	cagctcgagctcgatggatccTCAACCTATCCTGCCCCCGTTAG
AD-CWVAL1	gccatggaggccagtgaattcATGGATGATATGCCTACACGAG	cagctcgagctcgatggatccTCAGCAGCCACATGTAGGC
AD-EARVAL1	gccatggaggccagtgaattcATGGTGTGTAGCACCGTGAAG	cagctcgagctcgatggatccTCAGCTTGAAACTCTCGGCTC
AD-PHD.B3VAL1	gccatggaggccagtgaattcATGTTTGAAGTCAAAATGGGGTC	cagctcgagctcgatggatccTCAACCTATCCTGCCCCCGTTAG
AD-B3.CWVAL1	gccatggaggccagtgaattcATGGAGGCTGTCGAGGGA	cagctcgagctcgatggatccTCAGCAGCCACATGTAGGC
AD-CW.EARVAL1	gccatggaggccagtgaattcATGGATGATATGCCTACACGAG	cagctcgagctcgatggatccTCAGCTTGAAACTCTCGGCTC
n-LUC-VAL1	gagctcggtacccgggatccATGTTTGAAGTCAAAATGGGGTC	gcgtacgagatctggtcgacGCTTGAAACTCTCGGCTC
n-LUC-VAL1-CW	gagctcggtacccgggatccATGGATGGATGATATGCCTACACGAG	gcgtacgagatctggtcgacAGTGCAGCCACATGTAGGC
GST-VAL1-CW	ccgcgtggatccccggaattcATGGATGATATGCCTACACGAG	gtcacgatgcggccgctcgagAGTGCAGCCACATGTAGGC
His-VAL1-CW	aatgggtcgcggatccatggATGATATGCCTACACGAG	tgcggccgcaagcttAGTGCAGCCACATGTAGGC
35S::VAL1-FLAG	tgaaggatccccgggtaccATGTTTGAAGTCAAAATGGGG	tgatccttgtaatcactagtGCTTGAAACTCTCGGCTC
BD-SNL1	gccatggaggccagtgaattcATGAAGCGGATAAGAGATGATG	cagctcgagctcgatggatccTTAAGCTGAGAGAAACCTATGG
BD-PAHSNL1	gccatggaggccagtgaattcATGAAGCGGATAAGAGATGATG	cagctcgagctcgatggatccTTATTGCTCAGTTTCCTTCACAG
BD-SNL2	gccatggaggccagtgaattcATGAAGCGAATTAGGGATGAT	cagctcgagctcgatggatccTCATCTTGAAGCTGAGAGAAAC
BD-PAHSNL2	gccatggaggccagtgaattcATGAAGCGAATTAGGGATGAT	cagctcgagctcgatggatccTCAATCTTTTTCCTCCCCCTTC
BD-SNL3	gccatggaggccagtgaattcATGGTTGGAGGAGGAAGTGC	cagctcgagctcgatggatccTCACAAGAAGTTATTTTTGTAAT
BD-PAHSNL3	gccatggaggccagtgaattcATGGTTGGAGGAGGAAGTGC	cagctcgagctcgatggatccTCAGTCATCTCTCTTATGTTCC
BD-HIDSNL3	gccatggaggccagtgaattcATGGGGCTTAGAGATAGAGATC	cagctcgagctcgatggatccTCAATTAGCTTTTCGAGATGAC
BD-CSNL3	gccatggaggccagtgaattcATGGAACATAGTCAGTTGGGGC	cagctcgagctcgatggatccTCACAAGAAGTTATTTTTGTAAT
BD-ΔCSNL3	gccatggaggccagtgaattcATGGTTGGAGGAGGAAGTGC	cagctcgagctcgatggatccTCAATTAGCTTTTCGAGATGAC
BD-ΔNSNL3	gccatggaggccagtgaattcATGGGGCTTAGAGATAGAGATC	cagctcgagctcgatggatccTCACAAGAAGTTATTTTTGTAAT
BD-SNL4	gccatggaggccagtgaattcATGGTTGGAGGAAGTAGTGC	cagctcgagctcgatggatccTCATTGACCGGTGAGAAGTTTTTG
BD-PAHSNL4	gccatggaggccagtgaattcATGGTTGGAGGAAGTAGTGC	cagctcgagctcgatggatccTCAAAGCCTCTCCTTCTCACG
BD-SNL5	gccatggaggccagtgaattcATGAAGAGGGTTAGAGAAGAGG	cagctcgagctcgatggatccTTAAGGCAAGGCGACAAGTCTG
BD-PAHSNL5	gccatggaggccagtgaattcATGAAGAGGGTTAGAGAAGAGG	cagctcgagctcgatggatccTTAGTTCTCATCACCATCCTCT
BD-SNL6	gccatggaggccagtgaattcATGAAGAGAGCTAGAGAAGATG	cagctcgagctcgatggatccTTATAGAGGCAAGGCACAAAG
BD-PAHSNL6	gccatggaggccagtgaattcATGAAGAGAGCTAGAGAAGATG	cagctcgagctcgatggatccTTAAGTGCATTCAGAAAGATC
c-LUC-SNL1	ccggggcggtacccgggatccATGAAGCGGATAAGAGATGATG	tgtagtccatttgttggatccAGCTGAGAGAAACCTATGG
c-LUC-SNL1-PAH	ccggggcggtacccgggatccATGAAGCGGATAAGAGATGATG	tgtagtccatttgttggatccTTGCTCAGTTTCCTTCACAG
c-LUC-SNL2	ccggggcggtacccgggatccATGAAGCGAATTAGGGATGAT	tgtagtccatttgttggatccTCTTGAAGCTGAGAGAAAC
c-LUC-SNL2-PAH	ccggggcggtacccgggatccATGAAGCGAATTAGGGATGAT	tgtagtccatttgttggatccATCTTTTTCCTCCCCCTTC
c-LUC-SNL3	ccggggcggtacccgggatccATGGTTGGAGGAGGAAGTGC	tgtagtccatttgttggatccCAAGAAGTTATTTTTGTAAT
c-LUC-SNL3-PAH	ccggggcggtacccgggatccATGGTTGGAGGAGGAAGTGC	tgtagtccatttgttggatccGTCATCTCTCTTATGTTCC
c-LUC-SNL4	ccggggcggtacccgggatccATGGTTGGAGGAAGTAGTGC	tgtagtccatttgttggatccTTGACCGGTGAGAAGTTTTTG
c-LUC-SNL4-PAH	ccggggcggtacccgggatccATGGTTGGAGGAAGTAGTGC	tgtagtccatttgttggatccAAGCCTCTCCTTCTCACG
c-LUC-SNL5	ccggggcggtacccgggatccATGAAGAGGGTTAGAGAAGAGG	tgtagtccatttgttggatccAGGCAAGGCGACAAGTCTG
c-LUC-SNL5-PAH	ccggggcggtacccgggatccATGAAGAGGGTTAGAGAAGAGG	tgtagtccatttgttggatccGTTCTCATCACCATCCTCT
c-LUC-SNL6	ccggggcggtacccgggatccATGAAGAGAGCTAGAGAAGATG	tgtagtccatttgttggatccTAGAGGCAAGGCACAAAG
c-LUC-SNL6-PAH	ccggggcggtacccgggatccATGAAGAGAGCTAGAGAAGATG	tgtagtccatttgttggatccAGTGCATTCAGAAAGATC
His-SNL1	aatgggtcgcggatccATGAAGCGGATAAGAGATGATG	tgcggccgcaagcttAGCTGAGAGAAACCTATGG
His-SNL2	aatgggtcgcggatccATGAAGCGAATTAGGGATGAT	tgcggccgcaagcttTCTTGAAGCTGAGAGAAAC
His-SNL3	aatgggtcgcggatccATGGTTGGAGGAGGAAGTGC	tgcggccgcaagcttCAAGAAGTTATTTTTGTAAT
His-SNL4	aatgggtcgcggatccATGGTTGGAGGAAGTAGTGC	tgcggccgcaagcttAAGCCTCTCCTTCTCACG
His-SNL5	aatgggtcgcggatccATGAAGAGGGTTAGAGAAGAGG	tgcggccgcaagcttAGGCAAGGCGACAAGTCTG
His-SNL6	aatgggtcgcggatccATGAAGAGAGCTAGAGAAGATG	tgcggccgcaagcttTAGAGGCAAGGCACAAAG
GST-SNL1-PAH	ccgcgtggatccccggaattcATGAAGCGGATAAGAGATGATG	gtcacgatgcggccgctcgagTTGCTCAGTTTCCTTCACAG
GST-SNL2-PAH	ccgcgtggatccccggaattcATGAAGCGAATTAGGGATGAT	gtcacgatgcggccgctcgagATCTTTTTCCTCCCCCTTC
GST-SNL3-PAH	ccgcgtggatccccggaattcATGGTTGGAGGAGGAAGTGC	gtcacgatgcggccgctcgagGTCATCTCTCTTATGTTCC
GST-SNL4-PAH	ccgcgtggatccccggaattcATGGTTGGAGGAAGTAGTGC	gtcacgatgcggccgctcgagAAGCCTCTCCTTCTCACG
GST-SNL5-PAH	ccgcgtggatccccggaattcATGAAGAGGGTTAGAGAAGAGG	gtcacgatgcggccgctcgagGTTCTCATCACCATCCTCT
GST-SNL6-PAH	ccgcgtggatccccggaattcATGAAGAGAGCTAGAGAAGATG	gtcacgatgcggccgctcgagAGTGCATTCAGAAAGATC
35S::SNL1-HA	tgaaggatccccgggtaccATGAAGCGGATAAGAGATGATG	tgatccttgtaatcactagtAGCTGAGAGAAACCTATGG
35S::SNL2-HA	tgaaggatccccgggtaccATGAAGCGAATTAGGGATGAT	tgatccttgtaatcactagtTCTTGAAGCTGAGAGAAAC
35S::SNL3-HA	tgaaggatccccgggtaccATGGTTGGAGGAGGAAGTGC	tgatccttgtaatcactagtCAAGAAGTTATTTTTGTAAT
35S::SNL4-HA	tgaaggatccccgggtaccATGGTTGGAGGAAGTAGTGC	tgatccttgtaatcactagtTTGACCGGTGAGAAGTTTTTG
35S::SNL5-HA	tgaaggatccccgggtaccATGAAGAGGGTTAGAGAAGAGG	tgatccttgtaatcactagtAGGCAAGGCGACAAGTCTG
35S::SNL6-HA	tgaaggatccccgggtaccATGAAGAGAGCTAGAGAAGATG	tgatccttgtaatcactagtTAGAGGCAAGGCACAAAG
pAN580-VAL1	ggacagcccagatcactagtATGTTTGAAGTCAAAATGGGG	gcccttgctcaccatggGCTTGAAACTCTCGGCTC
pAN580-SNL1	ggacagcccagatcactagtATGAAGCGGATAAGAGATGATG	gcccttgctcaccatggAGCTGAGAGAAACCTATGG
pAN580-SNL2	ggacagcccagatcactagtATGAAGCGAATTAGGGATGAT	gcccttgctcaccatggTCTTGAAGCTGAGAGAAAC
pAN580-SNL3	ggacagcccagatcactagtATGGTTGGAGGAGGAAGTGC	gcccttgctcaccatggCAAGAAGTTATTTTTGTAAT
pAN580-SNL4	ggacagcccagatcactagtATGGTTGGAGGAAGTAGTGC	gcccttgctcaccatggAAGCCTCTCCTTCTCACG
pAN580-SNL5	ggacagcccagatcactagtATGAAGAGGGTTAGAGAAGAGG	gcccttgctcaccatggAGGCAAGGCGACAAGTCTG
pAN580-SNL6	ggacagcccagatcactagtATGAAGAGAGCTAGAGAAGATG	gcccttgctcaccatggTAGAGGCAAGGCACAAAG
qRT-VAL1	TGGCGAGTGCAGCAGTCTTAG	GCTTGTGCCTACCTTTCCCAC
qRT-SNL1	TGTTTACAAAGATCATGGGGTGA	CCAGATTCAGTTCCAGATGCC
qRT-SNL2	ATCAGCGTGCATTTACCAGTG	AATCCCTATTCAACAAACCAGTC
qRT-SNL3	GAATGACGCTGAAGGTGACGA	CCTTCGCTTTCTCCTTTGTTA
qRT-SNL4	CAGATGATGCAAGTGCTCCAA	CAGCCTCACCTTCACTTTCTACC
qRT-SNL5	CGAGCCTGTGCAGAAACTACC	TCCCCTTCTGATAACTTTTGAGT
qRT-SNL6	CTTTGGCATTCTTTCGAGGTC	AGTCGTTTCGGGGATATTGGA
